# Supplementary material for: Double-Blind Placebo-Controlled Randomized Study of Sporopollenin Exine (SpEC) Fragrance Encapsulation
Source: Pharmaceutics. 2026 May 17;18(5):609. doi: 10.3390/pharmaceutics18050609 (PMC13210823; doi:10.3390/pharmaceutics18050609)
Supplement: Supplementary file 1 [file pharmaceutics-18-00609-s001.zip]

Archive with 1 entries (1 files):
- pharmaceutics-4294329-supplementary.pdf
